# Supplementary material for: Modelling the impact of COVID-19-related control programme interruptions on progress towards the WHO 2030 target for soil-transmitted helminths
Source: Trans R Soc Trop Med Hyg. 2020 Dec 14;115(3):253–60. doi: 10.1093/trstmh/traa156 (PMC7798673; doi:10.1093/trstmh/traa156)
Supplement: traa156_Supplemental_Files [file traa156_supplemental_files.zip]

Archive with 6 entries (6 files):
- Supplementary Figure 1.tif
- Supplementary Figure 2.tif
- Supplementary Table 1.docx
- Supplementary Table 2.docx
- Supplementary Table 3.docx
- Supplementary Table 4.docx
